# Supplementary material for: High protein intake on later outcomes in preterm children: a systematic review and meta-analysis
Source: Pediatr Res. 2024 Jun 10;97(1):67–80. doi: 10.1038/s41390-024-03296-z (PMC11798874; doi:10.1038/s41390-024-03296-z)
Supplement: Supplementary file 4 — Supplementary table 2 [file 41390_2024_3296_MOESM4_ESM.xlsx]

## Sheet: Sheet1
Supplementary table 2. Search strategy
Medline from inception to January 18, 2023
#	Search strategies
1	infant/ or infant, newborn/ or exp infant, low birth weight/ or exp infant, premature/
2	(infant or infancy or new?born* or new*born or baby or babies or neo?nat* or pre?term or pre?matur* or birth?weight or birth weight or lbw or vlbw).mp. [mp=title, book title, abstract, original title, name of substance word, subject heading word, floating sub-heading word, keyword heading word, organism supplementary concept word, protocol supplementary concept word, rare disease supplementary co…
3	exp infant, low birth weight/ or infant, small for gestational age/ or infant, very low birth weight/ or infant, extremely low birth weight/
4	1 or 2 or 3
5	exp controlled clinical trial/ or exp randomized controlled trial/
6	((rct or (randomi?ed or controlled or clinical or quasi?experimental or quasi experimental)) adj2 (trial or experiment)).mp. [mp=title, book title, abstract, original title, name of substance word, subject heading word, floating sub-heading word, keyword heading word, organism supplementary concept word, protocol supplementary concept word, rare disease supplementary concept word, unique identifi…
7	clinical trials as topic/ or controlled clinical trials as topic/ or non-randomized controlled trials as topic/ or randomized controlled trials as topic/
8	5 or 6 or 7
9	protein/ or exp dietary proteins/
10	food, formulated/ or infant food/ or infant formula/
11	(protein adj3 (diet* or intake or fortified or fortification or supplement* or added or addition* or high or enriched or enrichment or nutrition or formula* or milk or breast?milk or breast milk or food or feed)).mp. [mp=title, book title, abstract, original title, name of substance word, subject heading word, floating sub-heading word, keyword heading word, organism supplementary concept word, p…
12	9 or 10 or 11
13	4 and 8 and 12
Embase from inception to January 18, 2023
#	Search strategies
1	exp protein intake/
2	exp dietary supplement/
3	exp diet supplementation/
4	dietary supplement.mp.
5	Protein/
6	exp protein diet/
7	exp enteric feeding/
8	enteral feeding.mp.
9	exp parenteral nutrition/
10	parenteral nutrition.mp.
11	infant/ or exp newborn/
12	exp prematurity/
13	exp low birth weight/ or exp small for date infant/ or exp very low birth weight/
14	exp randomized controlled trial/ or exp controlled clinical trial/
15	randomi*ed controlled trial.mp.
16	exp quasi experimental study/
17	quasi experimental trial.mp.
18	protein intake.mp.
19	1 or 2 or 3 or 4 or 5 or 6 or 7 or 8 or 9 or 10 or 18
20	11 or 12 or 13
21	14 or 15 or 16 or 17
22	19 and 20 and 21
Cochrane library from inception to January 18, 2023
#	Search strategies
1	"preterm infant" or "low birth weight" or" small for gestational age" or lbw or vlbw or premature in Title Abstract Keyword AND "protein intake" or "high protein" or "higher protein" or "breast milk" or "milk fortification" or "amino acid" or fortification or "Dietary Supplements" or "milk substitute" or "infant formula" in Title Abstract Keyword AND "clinical trial" or "randomized controlled tri…
	Current Controlled Trials from inception to January 18, 2023
	Interventions: “High protein” or “amino acid” or “protein” or “fortification” or “human milk” or “breast milk” AND Primary study design: Interventional AND Condition: “Preterm infant” or “premature infant” or “low birth weight” or lbw or vlbw
	ClinicalTrials.gov from inception to January 18, 2023
	“Preterm infant” or “premature infant” or “low birth weight” or lbw or vlbw and “High protein” or “amino acid” or “protein” or “fortification” or “human milk” or “breast milk”
	Australian and New Zealand Clinical Trials Registry from inception to January 18, 2023
	“High protein” or “amino acid” or “protein” or “fortification” or “human milk” or “breast milk” and “Preterm infant” or “premature infant” or “low birth weight” or lbw or vlbw
	WHO International Clinical Trial Registry Platform from inception to January 18, 2023
	"High protein" or "protein" or "amino acids" or "fortification" or "human milk" and "Preterm Birth" or "premature birth" or "small for gestational age" or "low birth weight"
