# Supplementary material for: High protein intake on later outcomes in preterm children: a systematic review and meta-analysis
Source: Pediatr Res. 2024 Jun 10;97(1):67–80. doi: 10.1038/s41390-024-03296-z (PMC11798874; doi:10.1038/s41390-024-03296-z)
Supplement: Supplementary file 5 — Supplementary table 3 [file 41390_2024_3296_MOESM5_ESM.xlsx]

## Sheet: Sheet1
Supplementary table 3. List of outcomes
	Variables	Data availability in different ages
		Infancy (≤1 year)	Toddlers (1 to ≤3 years)	Childhood (3 to ≤8 years)	Adolescence (>8 to ≤18 years)	Adulthood (>18 years)
	Primary outcome
1	Survival without neurodisability at or beyond 12 months’ corrected age	No	Yes	No	No	No
	Secondary outcomes
Domain: Survival
2	Survival to discharge	Yes	No	No	No	No
3	Survival to follow-up	Yes	Yes	No	No	No
4	Survival at or beyond 12 months’ corrected age	No data available
Domain: Neurodisability
5	Cognitive score	Yes	Yes	No	No	No
6	Language score	No	Yes	No	No	No
7	Motor scores	Yes	Yes	No	No	No
8	Cognitive impairment or delay	No	Yes	No	No	No
9	Language impairment or delay	No	Yes	No	No	No
10	Motor impairment or delay	No	Yes	No	No	No
11	Neurodisability	No	Yes	Yes	No	No
12	Blindness	No	Yes	No	No	No
13	Deafness	No	Yes	No	No	No
14	Cerebral palsy	No	Yes	Yes	No	No
15	Measures of brain growth and maturation on MRI (e.g., whole brain and regional volumes, diffusion tensor imaging metrics)	No data available
Domain: Neonatal morbidities
16	Intraventricular haemorrhage	Yes	Yes	No	No	No
17	Bronchopulmonary dysplasia	Yes	No	No	No	No
18	Retinopathy of prematurity	Yes	Yes	No	No	No
19	Necrotising enterocolitis	Yes	Yes	No	No	No
20	Late-onset sepsis	Yes	Yes	No	No	No
21	Patent ductus arteriosus	Yes	No	No	No	No
Domain: Growth and body composition
22	Weight and weight Z-score	Yes	Yes	Yes	No	No
23	Gain in weight and weight Z-score	Yes	No	No	No	No
24	Length and length Z-score	Yes	Yes	Yes	No	No
25	Gain in length and length Z-score	Yes	No	No	No	No
26	Head circumference and head circumference Z-score	Yes	Yes	Yes	No	No
27	Gain in head circumference and head circumference Z-score	Yes	No	No	No	No
28	Fat-mass and fat-mass Z-score	Yes	No	No	No	No
29	Fat-free mass and fat-free mass Z-score	Yes	No	No	No	No
30	Body mass index	Yes	Yes	Yes	No	No
31	Triceps skinfold thickness	Yes	Yes	Yes	No	No
Domain: Biochemical anomalies
32	Hypophosphataemia	Yes	No	No	No	No
33	Hypercalcaemia	Yes	No	No	No	No
34	Refeeding syndrome	Yes	No	No	No	No
35	High blood urea	Yes	No	No	No	No
36	Hyperglycaemia	Yes	No	No	No	No
37	Hypoglycaemia	Yes	No	No	No	No
38	Serum albumin concentrations	Yes	No	No	No	No
Domain: Cardio-metabolic outcomes
39	Type-2 diabetes	No data available
40	Blood lipid concentrations (Triglycerides, HDL, LDL, HDL:LDL)	Yes	No	No	No	No
41	Fasting blood glucose concentrations	Yes	No	No	No	No
42	Insulin Resistance	No data available
43	Systolic blood pressure (systolic, diastolic, and mean arterial)	No	No	Yes	No	No
44	Cardiac size and structure	No data available
HDL: High-density lipoprotein; LDL: Low-density lipoprotein.
