# Supplementary material for: High protein intake on later outcomes in preterm children: a systematic review and meta-analysis
Source: Pediatr Res. 2024 Jun 10;97(1):67–80. doi: 10.1038/s41390-024-03296-z (PMC11798874; doi:10.1038/s41390-024-03296-z)
Supplement: Supplementary file 6 — Supplementary table 4 [file 41390_2024_3296_MOESM6_ESM.xlsx]

## Sheet: Sheet1
	Supplementary table 4: Characteristics of included studies.
	Author, year	Study design	Country	Inclusion criteria	Total participants	*Planned protein intake (g/kg/day)	*Actual protein intake (mean ± SD g/kg/day)	Duration of intervention (mean ± SD or median (IQR) or (Q1-Q3)	Type and timing of intervention	Route	Outcomes of interest
1	Babson, 1969	Q-RCT	USA	No physical abnormality and disease, birthweight £1,500 g, a position between the tenth and ninetieth percentiles of the Denver grid for gestational age, acceptance of the assigned diet by the seventh day of life	29	HP: Group A: 5.34, Group B: 5.16	HP: 5.25 LP: 2.25	Unclear	Protein-partially deionized skim milk; After first week	Enteral	Weight and length at discharge or at 36 weeks.
					(HP: 15, LP: 14)	LP: Group A: 2.4, Group B: 2.26.
2	Balakrishnan, 2018	RCT	USA	Birthweight 400-1250 g, GA 240/7 -306/7 weeks	168 (HP:83, LP:85)	HP: 3-4; advancing to 4 as soon as possible after birth	HP:	7 days	IV AA (Premasol);	Parenteral	Survival without neurodisability at or beyond 12 months, survival to discharge.
							Day 1: 3.1 ± 0.8		First week		Cognitive, language, and motor impairment and scores (BSID-III), blindness, deafness, cerebral palsy at 18–24 months. Growth at 36 weeks PMA. Fasting blood glucose during infancy.
						LP: 1-2; advancing daily by 0.5 to a goal of 4	Day 2: 3.8 ± 0.6				Intraventricular hemorrhage, bronchopulmonary dysplasia, retinopathy of prematurity, necrotising enterocolitis, patent ductus arteriosus.
							Day 3: 3.9 ± 0.4
							Day 4: 3.9 ± 0.5
							Day 5: 3.8 ± 0.7
							Day 6: 3.8 ± 0.5
							Day 7: 3.6 ± 0.5
							LP:
							Day 1: 1.8 ± 0.4
							Day 2: 2.4 ± 0.5
							Day 3: 2.9 ± 0.4
							Day 4: 3.2 ± 0.4
							Day 5: 3.5 ± 0.5
							Day 6: 3.5 ± 0.5
							Day 7: 3.7 ± 0.4
3	Balasubramanian, 2013	RCT	India	Birthweight 900-1250 g	150	HP: 3 from day 1, increasing by 1 daily to a maximum of 4	Not reported	Unclear	IV AA;	Parenteral	Growth at discharge or at 36 weeks.
					(HP: 75, LP: 75)	LP: 1 on day 1, increasing by 1 daily to a maximum of 4			First week		Bronchopulmonary dysplasia, retinopathy of prematurity, necrotising enterocolitis, late onset sepsis, patent ductus arteriosus.
4	Bellagamba, 2016	RCT	Italy	Preterm, birthweight 500-1249 g	164	HP: Parenteral 3.5, enteral 4.6	HP:	Birth to discharge	IV AA (TrophAmine 6%) and whey protein preparation; First week	Both	Cognitive and motor scores (BSID-III), cerebral palsy at 2 years CA. Growth at 36 weeks PMA and 2 years CA. Intraventricular hemorrhage, bronchopulmonary dysplasia, retinopathy of prematurity, late onset sepsis, patent ductus arteriosus.
					(HP: 82, LP: 82)		Day 1: 2.9 ± 0.3
						LP: Parenteral 2.5, enteral 3.6	Day 2: 3.6 ± 0.4
							Day 3: 3.8 ± 0.5
							Day 4: 4.2 ± 0.4
							Day 5: 4.4 ± 0.4
							Day 6: 4.5 ± 0.4
							Day 7: 4.4 ± 0.5
							LP:
							Day 1: 2.2 ± 0.3
							Day 2: 2.8 ± 0.3
							Day 3: 3.2 ± 0.4
							Day 4: 3.5 ± 0.4
							Day 5: 3.5 ± 0.3
							Day 6: 3.6 ± 0.3
							Day 7: 3.5 ± 0.5
5	Bhatia, 1991	RCT	USA	Birthweight <1550 g, no major congenital anomalies or congestive heart failure	23	HP: 3.9	HP: 3.8 ± 0.2	2 weeks	Preterm infant formula; After first week	Enteral	Motor score (NBAS) measured within 5 days (range 3 to 5 days) of completing the feeding
					(HP: 8, LP: 15)	LP: Group A: 2.7, Group B: 3.3	LP: 2.6 ± 0.1				study.
							and 3.1 ± 0.1
6	Blanco, 2008	RCT	USA	Birthweight <1000 g, age <12 h, GA ≥	61	HP: 4.0	HP:	7 days	IV AA (Aminosyn); First week	Parenteral	Survival to discharge or to 36 to 40 weeks. Cognitive and motor scores (BSID-II) at 2 years CA. Blindness, cerebral palsy between 18-24 months.
				24 weeks	(HP: 30, LP:31)	LP: 3.0	Day 1: 1.4 ± 0.3				Growth at 6-, 12-, 18-, and 24-months CA.
							Day 2: 2.5 ± 0.4				Intraventricular hemorrhage, bronchopulmonary dysplasia, retinopathy of prematurity, necrotising enterocolitis.
							Day 3: 3.7 ± 0.4
							Day 4: 3.9 ± 0.5
							Day 5: 3.6 ± 1.0
							Day 6: 3.7 ± 0.8
							Day 7: 3.7 ± 0.9
							LP:
							Day 1: 0
							Day 2: 0.4 ± 0.1
							Day 3: 0.9 ± 0.1
							Day 4: 1.4 ± 0.2
							Day 5: 1.9 ± 0.2
							Day 6: 2.4 ± 0.1
							Day 7: 2.9 ± 0.2
7	Bloomfield, 2022	RCT	New Zealand & Australia	Birthweight <1,000 g, an umbilical arterial catheter in an acceptable position	434	HP: ≥ 3.5	HP: 3.7 ± 0.5. LP: 2.9 ± 0.6	First 5 days	IV AA (TrophAmine 8.5%) and breast milk; First week	Both	Survival without neuro-disability, survival, cognitive, language, and motor impairment and scores (BSID-III),
					(HP: 217, LP: 217)	LP: <3.5					blindness, deafness, neurodisability at 2 years CA.
											Growth at discharge or at 36 weeks and 2 years CA.
											Hypophosphataemia, hypercalcaemia, refeeding syndrome, intraventricular hemorrhage, bronchopulmonary dysplasia, retinopathy of prematurity, necrotising enterocolitis, late onset sepsis, patent ductus arteriosus.
8	Brumberg, 2010	RCT	USA	Birthweight £ 1250 g, postnatal age ³14 d, at least 75% enteral nutrition, either failure to regain birthweight by 14 d or weight gain < 15 g/kg/d.	23	HP: 3.6	HP: 3.5 ± 0.3.	HP: 22 ± 8 days.	IV AA and fortified human milk, formula, or a combination; After first week	Both	Growth to discharge or 36 weeks. Intraventricular hemorrhage, bronchopulmonary dysplasia, necrotising enterocolitis, late onset sepsis.
					(HP: 11, LP: 12)	LP: 3.2	LP: 3.0 ± 0.5.	LP: 23 ± 7 days
9	Burrattini, 2013	RCT	Italy	Birthweight 500- 1249 g	114	HP: 4	HP:	10 days	IV AA (TrophAmine 6%	Parenteral	Survival without neurodisability at or beyond 12 months.
					(HP: 56; LP: 58)	LP: 2.5	Day 1: 1.9 ± 0.7		); First week		Growth at discharge or at 36 weeks PMA and at 2 years.
							Day 2: 2.8 ± 0.7				Hyperglycaemia, intraventricular hemorrhage, bronchopulmonary dysplasia, retinopathy of prematurity, patent ductus arteriosus.
							Day 3: 3.1 ± 0.7
							Day 4: 3.2 ± 0.7
							Day 5: 3.2 ± 0.7
							Day 6: 3.0 ± 0.7
							Day 7: 3.1 ± 0.7
							Day 8: 3.0 ± 0.7
							Day 9: 2.9 ± 0.7
							Day 10: 2.8 ± 0.7
							LP:
							Day 1: 1.4 ± 0.8
							Day 2: 1.9 ± 0.8
							Day 3: 2.4 ± 0.8
							Day 4: 2.5 ± 0.8
							Day 5: 2.4 ± 0.8
							Day 6: 2.4 ± 0.8
							Day 7: 2.5 ± 0.8
							Day 8: 2.3 ± 0.8
							Day 9: 2.2 ± 0.8
							Day 10: 2.0 ± 0.8
10	Can, 2012	RCT	Turkey	AGA, GA 27 - 33 weeks	50	HP: 4	HP:	HP: Parenteral 11.1 ± 5.5 days.	IV AA (Primene 10%	Parenteral	Survival to discharge or to 36 to 40 weeks.
					(HP: 25, LP: 25)	LP: 3	Week 1: 3.9 ± 0.7	Enteral 13.1 ± 6.8 days. LP: Parenteral 12.2 ± 5.5 days	); First week		Intraventricular hemorrhage, bronchopulmonary dysplasia, retinopathy of prematurity, necrotising enterocolitis, patent ductus arteriosus.
							Week 2: 3.5 ± 0.5.	Enteral 14.2 ± 5.5 days.
							Week 3: 3.3 ± 0.4
							LP:
							Week 1: 3.1 ± 0.4
							Week 2: 3.3 ± 0.6
							Week 3: 3.2 ± 0.5
11	Can, 2013	RCT	Turkey	AGA, GA <32 weeks	75	HP: 4	HP: 3.5 ± 0.7	HP: Parenteral 13.1 ± 3.5 days.	IV AA (Primene 10%	Parenteral	Retinopathy of prematurity.
					(HP: 40, LP: 35)	LP: 3	LP: 3.2 ± 0.5		); First week
								LP: Parenteral 13.5 ± 3.0 days.
12	Costa-Orvay, 2011	RCT	Spain	AGA, GA £ 32 weeks, birthweight < 1500 g	38	HP:	Not reported	4 weeks	ProMod high protein formula; Unspecified	Enteral	Growth and body composition at discharge or at 36 weeks.
					(HP: 32, LP: 6)	Group A: 3.7,
						Group B: 4.2,
						Group C: 4.7.
						LP: 3.4.
13	Curran, 1982	Q-RCT	USA	Birthweight £1600 g	58	3	HP:	Unclear	Preterm formula; After first week	Enteral	Weight gain.
					(HP: 20, LP: 38)		Week 1: 3.3
							Week 2: 3.7
							Week 3: 3.7
							Week 4: 3.5
							Week 5: 3.6
							Week 6: 3.5
							LP:
							Group A:
							Week 1: 3.3
							Week 2: 3.3
							Week 3: 3.3
							Week 4: 3.3
							Week 5: 3.2
							Group B:
							Week 1: 2.8
							Week 2: 2.6
							Week 3: 2.7
							Week 4: 2.3
							Week 5: 2.7
							Week 5: 2.5
14	Davidson, 1967	RCT	USA	All infants admitted to The New York Hospital Premature Unit between September 1959 and June, 1963.	442	HP:	Not reported	Unclear	Isocaloric formulas made with	Enteral	Weight gain.
					(HP: 240, LP: 138)	Group A: 6			proprietary milk mixtures; Unspecified
						Group B: 4
						Group C: 4
						Group D: 4
						Group E: 6
						LP:
						Group A: 2
						Group B: 2
						Group C: 3
15	Ditzenberger, 2013	RCT	USA	AGA VLBW infants admitted to the NICU.	64	HP: ≥ 3.5	HP:	Unclear	Supplemental protein; First week	Enteral	Growth at discharge or at 36 weeks.
					(HP: 30, LP: 34)	LP: <3.5	Week 1: 2.4
							Week 2: 4.3
							Week 3: 4.3
							Week 4: 3.9
							Week 5: 3.8
							Week 6: 3.8
							Week 7: 3.3
							Week 8: 3.4
							Discharge: 3.2
							LP:
							Week 1: 2.2
							Week 2: 3.3
							Week 3: 3.3
							Week 4: 3.4
							Week 5: 3.3
							Week 6: 3.5
							Week 7: 3.5
							Week 8: 3.0
							Discharge: 3.1
16	Embleton, 2005	RCT	UK	GA £ 34 weeks, birthweight £ 1750 g	77	HP:	Not reported	From when full enteral feeding (150 mL/kg/d) established until 12 weeks after term-equivalent age	Modified bovine milk	Enteral	Growth at discharge or at 36 weeks, body composition at 12 weeks CA.
					(HP: 51; LP: 26)	Group A: 3.9			protein formula; After first week
						Group B: 3.6.
						LP: 3.3
17	Fairey, 1997	RCT	USA	GA 28-32 weeks, birthweight 10th - 90th percentiles, no major congenital anomalies, no ventilatory requirement at enrolment, tolerance of full enteral feeds (150 ml/kg/d) by 4 weeks	15	HP: 3.2 g/100 kcal. LP: 2.6 g/100 kcal.	HP: 3.8	3 weeks	Similac Special Care standard preterm formula; Unspecified	Enteral	Serum albumin level during infancy (3 week study period).
					(HP 8; LP 7)		LP: 3.1
18	Gupta, 2020	RCT	India	GA <34 weeks, birthweight <1500 g	148	HP: 4	Not reported	Unclear	Fortified human milk; After first week	Enteral	Serum albumin at4-6 weeks CA. Intraventricular hemorrhage, bronchopulmonary dysplasia, retinopathy of prematurity, necrotising enterocolitis.
					(HP: 75, LP: 73)	LP: 3
19	Hillman, 1994	RCT	USA	Birthweight £1500g	27	HP: 3 g/100 Kcal.	HP: 3.6	Until discharged	High-mineral	Enteral	Serum albumin at 4 weeks post-natal age.
					(HP: 9, LP: 18)	LP: Group A: 2.7 g/100 Kcal, Group B: 2.2 g/100 Kcal.	LP: Group A: 3.2		premature formula; Unspecified
							Group B: 2.5
20	Ibrahim, 2004	RCT	USA	Birthweight 501 to 1250 g, GA 24- 32 weeks, mechanical ventilation for respiratory distress syndrome.	32	HP: 3.5	Not reported	7 days	IV AA (Primene 10%); First week	Parenteral	Survival to discharge or to 36 to 40 weeks, blood lipid (triglyceride) and fasting blood glucose at 7 days post-natal, intraventricular hemorrhage, bronchopulmonary dysplasia, retinopathy of prematurity, patent ductus arteriosus.
					(HP: 16, LP: 16)	LP: 3.5
21	Kanmaz, 2013	RCT	Turkey	GA ≤32 weeks, birthweight £1500 g	84	HP: 3.6	Not reported	Unclear	Fortified human milk; First week	Enteral	Growth to discharge or 36 weeks.
					(HP: 29, LP: 55)	LP:
						Group A: 3.3
						Group B: 3.0
22	Kashyap, 1986	RCT	USA	Birthweight 900 -1750 g, GA 27 - 37 weeks, no gastrointestinal, renal, or severe pulmonary diseases.	27	HP:	HP:	Unclear	Modified bovine milk protein formula; Unspecified	Enteral	Serum albumin at 2200 g body weight.
					(HP: 18, LP: 9)	Group A:3.8,	Group A: 3.6 ± 0.03
						Group B: 3.8.	Group B: 3.5 ± 0.04.
						LP: 2.25.	LP: 2.2 ± 0.02.
23	Kashyap, 1988	RCT	USA	Birthweight 900 -1750 g, no gastrointestinal, renal, or severe pulmonary diseases.	49	HP:	HP:	Unclear	Modified bovine milk protein formula; First week	Enteral	Growth to discharge or 36 weeks.
					(HP: 30, LP: 14)	Group A: 3.8	Group A: 3.8 ± 0.04
						Group B: 3.9.	Group B: 3.9 ± 0.04.
						LP: 2.8	LP: 2.8 ± 0.04.
24	Kashyap, 2007	RCT	USA	AGA, birthweight <1250 g	101	HP: 4	Not reported	Unclear	First week	Parenteral	Growth at 28 days.
					(HP: 53, LP: 48)	LP: 3
25	Kim, 2015	RCT	USA	GA £ 33 weeks, birthweight 700 -1500 g, AGA, fed human milk in NICU, maternal intent to provide breast milk during the study.	129	HP: ≥ 3.5	HP: 3.9	29 days or until discharge	Liquid human milk fortifier; Unspecified	Enteral	Growth to discharge or 36 weeks. Necrotising enterocolitis.
					(HP: 66, LP: 63)	LP: <3.5	LP: 3.3
26	Lucas, 1989	RCT	UK	No major congenital anomalies, birthweight <1850 g.	502	HP: ≥ 3.5	HP: 3.6	Unclear	Fortified human milk; First week	Enteral	Survival without neurodisability at or beyond 12 months, survival until 9 months, cognitive and motor scores (BSID II), neurodisability, cerebral palsy at 18 months CA, growth to 9 and 18 months post-term, 7.5-8 years CA, blood pressure at 7.5-8 years CA.
					(HP: 76, LP: 426)	LP: <3.5	LP: Group A: 2.2
							Group B: 2.59
							Group C: 3.47
27	Lucas, 1990	RCT	UK	No major congenital anomalies, birthweight <1850 g.	424	HP: ≥ 3.5	HP: 3.6	Unclear	Fortified human milk; First week	Enteral	Cognitive and motor scores at 18 months CA (BSID II), neurodisability at 7.5-8 years CA, cerebral palsy <18 months and 7.5-8 years, growth at 9 and 18 months post-term, and 7.5-8 years CA, blood pressure 7.5-8 years CA.
					(HP: 81, LP: 343)	LP: <3.5	LP: Group A: 2.7
							Group B: 2.7
							Group C: 3.2
28	Lucas, 1996	RCT	UK	Mother chose to provide breast milk, birthweight < 1850 g, GA < 37 weeks, survived to be assigned to a study group at 48 -72 h.	275	HP: ≥ 3.5	HP: 4.2	39.1 ± 1 .6 days	Fortified human milk; First week	Enteral	Survival to discharge or to 36 to 40 weeks, cognitive and motor scores at 18 months CA (BSID II), growth to discharge or 36 weeks, 9 and 18 months CA, intraventricular hemorrhage, necrotising enterocolitis.
					(HP: 137, LP: 138)	LP: <3.5	LP: 3
29	Moltu, 2013	RCT	Norway	Birthweight <1500 g, age <24 hours	50	HP: 4	HP: 3.7 ± 0.2	Within 24 h after birth until 52 weeks postmenstrual age or weight ³5.5 kg.	IV AA (Vaminolact) and human milk; First week	Both	Survival to discharge or to 36 to 40 weeks, growth at discharge or 36 weeks, 6, 12, 24 months CA, intraventricular hemorrhage, bronchopulmonary dysplasia, retinopathy of prematurity, necrotising enterocolitis, late onset sepsis, patent ductus arteriosus.
					(HP: 24, LP: 26)	LP: 3-3.5	LP: 2.5 ± 0.2
30	Morgan, 2014	RCT	England	GA <29 weeks‚ birthweight <1200 g	150	HP: 3.8	HP:	Up to 28 days	IV AA (Vaminolact); First week	Parenteral	Survival to discharge or to 36 to 40 weeks, growth at discharge or 36 weeks, intraventricular hemorrhage, bronchopulmonary dysplasia, retinopathy of prematurity, necrotising enterocolitis, late onset sepsis, patent ductus arteriosus.
					(HP: 74; LP: 76)	LP: 2.8	week 1: 2.8
							week 2: 3.6
							LP:
							week 1: 2.4
							week 2: 3.0
31	Moro, 1991	RCT		AGA, birthweight 1180 - 1600 g, GA 27 - 33 weeks	21	HP: ≥ 3.5	HP: 3.6 ± 0.5	Mean 24 days	Fortified human milk; First week	Enteral	Gain in head circumference to discharge or 36 weeks, serum albuminat the end of the study.
					(HP: 9, LP: 12)	LP: <3.5	LP: 3.3 ± 0.3
32	Polberger, 1989	RCT	Sweden	Birthweight < 1500 g, AGA, tolerance of complete enteral feeding (170 ml/kg/d), no obvious disease or major malformations, no oxygen therapy	28	HP: > 3.5	HP:	HP:	Fortified human milk; First week	Enteral	Gain in head circumference to discharge or 36 weeks, bronchopulmonary dysplasia, necrotising enterocolitis.
					(HP: 14, LP: 14)	LP: <3.5	Group A: 3.6 ± 0.2	Group A: 28.9 ± 9
							Group B: 3.6 ± 0.3.	Group B: 27.7 ± 6.2.
							LP:	LP:
							Group A: 2.1 ± 0.3	Group A: 26.4 ± 6.1
							, Group B: 2.1 ± 0.3.	, Group B: 29.4 ± 5.4.
33	Raiha, 1976	RCT	Finland	No physical abnormality or obvious disease, GA 28 -36 weeks, birthweight £ 2,100 g, 10th – 90th percentiles of Finnish intrauterine growth charts.	106	HP: 4.5	Not reported	At least 3 weeks	Isocaloric	Enteral	Serum albumin in3rd week of study.
					(HP: 41, LP: 65)	LP: 2.2			protein formula; First week
34	Roelants, 2018	RCT	The Netherlands	Birthweight <1500 g	134	HP:	Not reported	Unclear	IV AA (Primene 10%); First week	Parenteral	Survival, blindness, deafness, cognitive and motor scores (BSID III), cerebral palsy at 2 years CA. Growth at discharge or at 36 weeks and 2 years CA. Intraventricular hemorrhage, retinopathy of prematurity, necrotising enterocolitis, late onset sepsis.
					(HP: 47, LP: 89)	Group A: 3.6,
						Group B
						: 3.6.
						LP:
						Group A: 2.4
						Group B: 2.4
						Group C: 2.4
35	Salas, 2021	RCT	USA	GA 25 -	56	HP: ≥ 3.5 LP: <3.5	HP: 3.9 ± 1.5	Until 32 weeks postmenstrual age or postnatal day 50, whichever occurred first	Fortified human milk; After first week	Enteral	Survival to infancy, growth and body composition at discharge or at 36 weeks, necrotising enterocolitis.
				28 weeks	(HP: 28, LP: 28)		LP: 3.3 ± 1.2
36	Scattolin 2013	RCT	Italy	Birthweight <1250 g, presence of a central venous line	115	HP: 4	HP: First week: 3.1 ± 0.5	The entire period of parenteral nutrition support	IV AA (TrophAmine 6%	Parenteral	Growth at discharge or at 36 weeks.
					(HP: 60, LP: 55)	LP: 3	Third week: 3.6 ± 0.5.		); First week		Intraventricular hemorrhage, bronchopulmonary dysplasia, retinopathy of prematurity, necrotising enterocolitis.
							LP: First week: 2.1 ± 0.5
							Third week: 2.9 ± 0.4
37	Schultz, 1980	RCT	Hungary	Low birthweight, 10th – 90th percentiles of the local intrauterine	20	HP: ≥ 3.5	HP: 4.4	4 weeks	Milk based infant formula; First week	Enteral	Fasting blood glucose during infancy (4th week of study).
				growth chart	(HP: 10, LP: 10)	LP: <3.5	LP: 2.0
38	Shah, 2016	RCT	USA	Birthweight <1500 g	100	HP: ≥ 3.5 LP: <3.5	HP:	Unclear	Fortified human milk; After first week	Enteral	Growth to discharge or 36 weeks, intraventricular hemorrhage, bronchopulmonary dysplasia, retinopathy of prematurity, necrotising enterocolitis, late onset sepsis, patent ductus arteriosus.
					(HP: 50, LP: 50)		Week 1: 3.3
							Week 2: 3.6
							Week 3: 3.7
							LP:
							Week 1: 3.1
							Week 2: 3.2
							Week 3: 3.5
39	Tan, 2008	RCT	UK	GA < 29 weeks	142	HP: 4	Not reported	HP:	IV AA and expressed breast milk or preterm formula; First week	Both	Survival, growth at discharge or at 36 weeks, 3, and 9 months. Intraventricular hemorrhage, bronchopulmonary dysplasia, necrotising enterocolitis.
					(HP: 68, LP: 74)	LP: 3.3		17 (12) days.
								LP:
								12 (12) days.
40	Tang, 2009	RCT	China	Birthweight 1000-2000 g, admitted for parenteral nutrition	96 (HP: 34, LP: 62)	HP: Started with 2.4, aiming for 3.6.	HP: 2.9 ± 0.5	Unclear	IV AA; First week	Parenteral	Hyperglycaemia, fasting blood glucose during infancy, necrotising enterocolitis.
						LP:	LP: Group A: 1.9 ± 0. 46,
						Group A: Started with 1, aiming for 3.	Group B: 1.4 ± 0.3.
						Group B: Started with 0.5, aiming for 3.
41	Thanh, 2021	RCT	Vietnam	Birthweight £ 2000 g, GA £ 33 weeks, lacking sufficient breast milk from their own mothers	159	HP: 3.7	Not reported	Unclear	Bovine milk-based	Enteral	Gain in head circumference to discharge or 36 weeks.
					(HP: 79, LP: 80)	LP: 3.2			preterm formulas; Unspecified
42	Uthaya, 2016	RCT	England	GA <31 weeks	168	HP: 3.6	Target intakes were reached	HP: Immediate recommended daily intake/ soybean-based lipid	IV AA; First week	Parenteral	Survival to discharge or to 36 to 40 weeks, growth at discharge or at 36 weeks, hypophosphataemia, hypercalcaemia, hyperglycaemia, hypoglycaemia.
					(HP: 84, LP: 84)	LP: Day 1: 1.7		emulsion 11 (10-14) days;
						Day 2: 2.1		Immediate recommended daily intake/ soybean oil,
						Day 3 onwards: 2.7		medium-chain triglycerides, olive oil, and fish oil 13 (10-18) days. LP: incremental delivery of amino
								acid/ soybean-based lipid
								emulsion 12 (9-18) days;
								incremental delivery of amino
								acid/ soybean oil,
								medium-chain triglycerides, olive oil, and fish oil 12 (9-16) days.
43	Vlaardingerbroek, 2013	RCT	The Netherlands	Birthweight <1500 g, central venous catheter in place	144	HP: 3.6	HP:	Unclear	IV AA (Primene 10%	Parenteral	Survival to discharge or to 36 to 40 weeks, growth to discharge or 36 weeks, fasting blood glucose on days 2,4, and 7, intraventricular hemorrhage, bronchopulmonary dysplasia, retinopathy of prematurity, necrotising enterocolitis, late onset sepsis, patent ductus arteriosus.
					(HP: 47, LP: 48)	LP:	Day 2: 3 ± 0.9		); First week
						Group A: 2.4,	Day 4: 2.7 ± 1.3
						Group B: 2.4	Day 6: 3.0 ± 1.0
							LP: Group A: Day 2: 2.1 ± 0.6.
							Day 4: 2.4 ± 0.9 Day 6: 2.6 ± 0.8.
							Group B: Day 2: 2.6 ± 0.4.
							Day 4: 2.6 ± 0.6.
							Day 6: 2.5 ± 0.8.
44	Wilson, 1997	RCT	Ireland	Birthweight <1200 g, born in or transferred to a regional NICU on the first day, or 1200-1499 g and requiring mechanical ventilation within 24 hours of birth.	125	HP: 3.5	Maximal amino acid intake in first week survivors	Unclear	IV AA and breast milk or preterm formula; First week	Both	Growth at discharge or at 36 weeks. Hyperglycaemia during first week. Bronchopulmonary dysplasia, necrotising enterocolitis.
					(HP: 64; LP: 61)	LP: 2.5	HP: 3 ± 0.6
							LP: 2 ± 0.7
	HP: High protein; LP: Low protein; GA: Gestational age; AGA: Appropriate for Gestational Age; VLBW: Very low birth weight; BSID III: Bayley Scales for Infant and Toddler Development, version 3; NBAS: Neonatal Behavior Assessment Scale; IV: Intravenous; AA: Amino Acids.
	*Where multiple intervention groups were reported, these have been designated by letters.
